# Supplementary material for: Genome-Wide Identification and Expression Analysis of MADS-Box Family Genes in Litchi (Litchi chinensis Sonn.) and Their Involvement in Floral Sex Determination
Source: Plants (Basel). 2021 Oct 9;10(10):2142. doi: 10.3390/plants10102142 (PMC8540616; doi:10.3390/plants10102142)
Supplement: Supplementary file 1 [file plants-10-02142-s001.zip]

Archive with 13 entries (12 files):
- supplementary data/
- supplementary data/Fig S1.tif
- supplementary data/Fig S2.tif
- supplementary data/Fig S3.tif
- supplementary data/Fig S4.tif
- supplementary data/Fig S5.tif
- supplementary data/Fig S6.tif
- supplementary data/Fig S7.tif
- supplementary data/Legend to supplementary figures and tables.pdf
- supplementary data/Table S1.xlsx
- supplementary data/Table S2.pdf
- supplementary data/Table S3.pdf
- supplementary data/Table S4.xlsx
