# Supplementary material for: Genome-Wide Identification and Expression Analysis of MADS-Box Family Genes in Litchi (Litchi chinensis Sonn.) and Their Involvement in Floral Sex Determination
Source: Plants (Basel). 2021 Oct 9;10(10):2142. doi: 10.3390/plants10102142 (PMC8540616; doi:10.3390/plants10102142)
Supplement: Supplementary file 1 [file plants-10-02142-s001.zip › supplementary data/Table S4.xlsx]

## Sheet: Sheet1
Table S4 Cis-elements within 2 kb upstream of transcription start codon of litchi MADS-box genes.
Gene ID	site name	function
LITCHI000445.m1	ERE	ethylene responsiveness
LITCHI000445.m1	P-box	gibberellin responsiveness
LITCHI000445.m1	TGACG-motif	MeJA responsiveness
LITCHI000445.m1	CGTCA-motif	MeJA responsiveness
LITCHI000751.m1	ERE	ethylene responsiveness
LITCHI000751.m1	ERE	ethylene responsiveness
LITCHI000751.m1	ABRE	abscisic acid responsiveness
LITCHI000751.m1	ABRE	abscisic acid responsiveness
LITCHI000751.m1	ABRE	abscisic acid responsiveness
LITCHI000751.m1	TGACG-motif	MeJA responsiveness
LITCHI000751.m1	CGTCA-motif	MeJA responsiveness
LITCHI000754.m1	ERE	ethylene responsiveness
LITCHI000754.m1	ERE	ethylene responsiveness
LITCHI000754.m1	ERE	ethylene responsiveness
LITCHI000754.m1	ERE	ethylene responsiveness
LITCHI000754.m1	TCA-element	salicylic acid responsiveness
LITCHI000754.m1	TCA-element	salicylic acid responsiveness
LITCHI001246.m1	ABRE	abscisic acid responsiveness
LITCHI001246.m1	ERE	ethylene responsiveness
LITCHI001246.m1	ERE	ethylene responsiveness
LITCHI001246.m1	TGACG-motif	MeJA responsiveness
LITCHI001246.m1	CGTCA-motif	MeJA responsiveness
LITCHI001246.m1	TCA-element	salicylic acid responsiveness
LITCHI001246.m1	TCA-element	salicylic acid responsiveness
LITCHI001246.m1	TCA-element	salicylic acid responsiveness
LITCHI001247.m1	ERE	ethylene responsiveness
LITCHI001247.m1	ERE	ethylene responsiveness
LITCHI001247.m1	ABRE	abscisic acid responsiveness
LITCHI001247.m1	CGTCA-motif	MeJA responsiveness
LITCHI001247.m1	CGTCA-motif	MeJA responsiveness
LITCHI001247.m1	TGACG-motif	MeJA responsiveness
LITCHI001247.m1	TGACG-motif	MeJA responsiveness
LITCHI001248.m1	AuxRR-core	auxin responsiveness
LITCHI001248.m1	ERE	ethylene responsiveness
LITCHI001248.m1	ERE	ethylene responsiveness
LITCHI001248.m1	ERE	ethylene responsiveness
LITCHI001248.m1	CGTCA-motif	MeJA responsiveness
LITCHI001248.m1	TGACG-motif	MeJA responsiveness
LITCHI001248.m1	TCA-element	salicylic acid responsiveness
LITCHI001248.m1	TCA-element	salicylic acid responsiveness
LITCHI001248.m1	TCA-element	salicylic acid responsiveness
LITCHI001249.m1	TGA-element	auxin responsiveness
LITCHI001249.m1	ERE	ethylene responsiveness
LITCHI001249.m1	ERE	ethylene responsiveness
LITCHI001249.m1	P-box	gibberellin responsiveness
LITCHI001249.m1	TGACG-motif	MeJA responsiveness
LITCHI001249.m1	CGTCA-motif	MeJA responsiveness
LITCHI001249.m1	TCA-element	salicylic acid responsiveness
LITCHI001249.m1	TCA-element	salicylic acid responsiveness
LITCHI001250.m2	AuxRR-core	auxin responsiveness
LITCHI001250.m2	ERE	ethylene responsiveness
LITCHI001250.m2	ERE	ethylene responsiveness
LITCHI001250.m2	TGACG-motif	MeJA responsiveness
LITCHI001250.m2	TGACG-motif	MeJA responsiveness
LITCHI001250.m2	TGACG-motif	MeJA responsiveness
LITCHI001250.m2	CGTCA-motif	MeJA responsiveness
LITCHI001250.m2	CGTCA-motif	MeJA responsiveness
LITCHI001250.m2	CGTCA-motif	MeJA responsiveness
LITCHI001251.m1	AuxRR-core	auxin responsiveness
LITCHI001251.m1	ERE	ethylene responsiveness
LITCHI001251.m1	TGACG-motif	MeJA responsiveness
LITCHI001251.m1	TGACG-motif	MeJA responsiveness
LITCHI001251.m1	TGACG-motif	MeJA responsiveness
LITCHI001251.m1	TGACG-motif	MeJA responsiveness
LITCHI001251.m1	CGTCA-motif	MeJA responsiveness
LITCHI001251.m1	CGTCA-motif	MeJA responsiveness
LITCHI001251.m1	CGTCA-motif	MeJA responsiveness
LITCHI001251.m1	CGTCA-motif	MeJA responsiveness
LITCHI001251.m1	TCA-element	salicylic acid responsiveness
LITCHI001251.m1	TCA-element	salicylic acid responsiveness
LITCHI001252.m1	ERE	ethylene responsiveness
LITCHI001252.m1	ERE	ethylene responsiveness
LITCHI001252.m1	TCA-element	salicylic acid responsiveness
LITCHI001252.m1	TCA-element	salicylic acid responsiveness
LITCHI001252.m1	TCA-element	salicylic acid responsiveness
LITCHI001252.m1	TCA-element	salicylic acid responsiveness
LITCHI001252.m1	TCA-element	salicylic acid responsiveness
LITCHI001252.m1	TCA-element	salicylic acid responsiveness
LITCHI001252.m1	TCA-element	salicylic acid responsiveness
LITCHI001256.m1	ABRE	abscisic acid responsiveness
LITCHI001256.m1	ABRE	abscisic acid responsiveness
LITCHI001256.m1	AuxRR-core	auxin responsiveness
LITCHI001256.m1	TGA-element	auxin responsiveness
LITCHI001256.m1	ERE	ethylene responsiveness
LITCHI001256.m1	ERE	ethylene responsiveness
LITCHI001256.m1	CGTCA-motif	MeJA responsiveness
LITCHI001256.m1	CGTCA-motif	MeJA responsiveness
LITCHI001256.m1	TGACG-motif	MeJA responsiveness
LITCHI001256.m1	TGACG-motif	MeJA responsiveness
LITCHI001256.m1	TCA-element	salicylic acid responsiveness
LITCHI001392.m1	ABRE	abscisic acid responsiveness
LITCHI001392.m1	TGA-element	auxin responsiveness
LITCHI001392.m1	ERE	ethylene responsiveness
LITCHI001392.m1	GARE-motif	gibberellin responsiveness
LITCHI001392.m1	P-box	gibberellin responsiveness
LITCHI001394.m1	TGA-element	auxin responsiveness
LITCHI001394.m1	ERE	ethylene responsiveness
LITCHI001394.m1	TATC-box	gibberellin responsiveness
LITCHI001395.m1	ABRE	abscisic acid responsiveness
LITCHI001395.m1	ABRE	abscisic acid responsiveness
LITCHI001395.m1	ABRE	abscisic acid responsiveness
LITCHI001395.m1	ABRE	abscisic acid responsiveness
LITCHI001395.m1	TGA-element	auxin responsiveness
LITCHI001395.m1	ERE	ethylene responsiveness
LITCHI001395.m1	ERE	ethylene responsiveness
LITCHI001395.m1	ERE	ethylene responsiveness
LITCHI001395.m1	P-box	gibberellin responsiveness
LITCHI001395.m1	TGACG-motif	MeJA responsiveness
LITCHI001395.m1	TGACG-motif	MeJA responsiveness
LITCHI001395.m1	TGACG-motif	MeJA responsiveness
LITCHI001395.m1	TGACG-motif	MeJA responsiveness
LITCHI001395.m1	CGTCA-motif	MeJA responsiveness
LITCHI001395.m1	CGTCA-motif	MeJA responsiveness
LITCHI001395.m1	CGTCA-motif	MeJA responsiveness
LITCHI001395.m1	CGTCA-motif	MeJA responsiveness
LITCHI001395.m1	TCA-element	salicylic acid responsiveness
LITCHI001395.m1	TCA-element	salicylic acid responsiveness
LITCHI001395.m1	TCA-element	salicylic acid responsiveness
LITCHI001395.m1	TCA-element	salicylic acid responsiveness
LITCHI001395.m1	TCA-element	salicylic acid responsiveness
LITCHI001395.m1	TCA-element	salicylic acid responsiveness
LITCHI001395.m1	TCA-element	salicylic acid responsiveness
LITCHI001395.m1	TCA-element	salicylic acid responsiveness
LITCHI001395.m1	TCA-element	salicylic acid responsiveness
LITCHI001395.m1	TCA-element	salicylic acid responsiveness
LITCHI001396.m1	ERE	ethylene responsiveness
LITCHI001396.m1	ABRE	abscisic acid responsiveness
LITCHI001396.m1	ABRE	abscisic acid responsiveness
LITCHI001396.m1	ABRE	abscisic acid responsiveness
LITCHI001396.m1	ABRE	abscisic acid responsiveness
LITCHI001396.m1	ABRE	abscisic acid responsiveness
LITCHI001396.m1	ABRE	abscisic acid responsiveness
LITCHI001396.m1	TGA-element	auxin responsiveness
LITCHI001396.m1	TGACG-motif	MeJA responsiveness
LITCHI001396.m1	CGTCA-motif	MeJA responsiveness
LITCHI001457.m1	ABRE	abscisic acid responsiveness
LITCHI001457.m1	ERE	ethylene responsiveness
LITCHI001457.m1	ERE	ethylene responsiveness
LITCHI001457.m1	ERE	ethylene responsiveness
LITCHI001457.m1	ERE	ethylene responsiveness
LITCHI001457.m1	ERE	ethylene responsiveness
LITCHI001457.m1	TCA-element	salicylic acid responsiveness
LITCHI001822.m1	ERE	ethylene responsiveness
LITCHI001822.m1	ERE	ethylene responsiveness
LITCHI001822.m1	ERE	ethylene responsiveness
LITCHI001822.m1	ERE	ethylene responsiveness
LITCHI001822.m1	ERE	ethylene responsiveness
LITCHI001822.m1	TCA-element	salicylic acid responsiveness
LITCHI001822.m1	TCA-element	salicylic acid responsiveness
LITCHI001823.m1	ERE	ethylene responsiveness
LITCHI001823.m1	AuxRR-core	auxin responsiveness
LITCHI001823.m1	TGACG-motif	MeJA responsiveness
LITCHI001823.m1	CGTCA-motif	MeJA responsiveness
LITCHI001823.m1	TCA-element	salicylic acid responsiveness
LITCHI002258.m1	ABRE	abscisic acid responsiveness
LITCHI002258.m1	ABRE	abscisic acid responsiveness
LITCHI002258.m1	ABRE	abscisic acid responsiveness
LITCHI002258.m1	ABRE	abscisic acid responsiveness
LITCHI002258.m1	ABRE	abscisic acid responsiveness
LITCHI002258.m1	ERE	ethylene responsiveness
LITCHI002258.m1	TGACG-motif	MeJA responsiveness
LITCHI002258.m1	CGTCA-motif	MeJA responsiveness
LITCHI002411.m1	ABRE	abscisic acid responsiveness
LITCHI002411.m1	ABRE	abscisic acid responsiveness
LITCHI002411.m1	ABRE	abscisic acid responsiveness
LITCHI002411.m1	ERE	ethylene responsiveness
LITCHI002411.m1	ERE	ethylene responsiveness
LITCHI002411.m1	TCA-element	salicylic acid responsiveness
LITCHI002886.m1	ERE	ethylene responsiveness
LITCHI002886.m1	ERE	ethylene responsiveness
LITCHI002886.m1	ERE	ethylene responsiveness
LITCHI002886.m1	P-box	gibberellin responsiveness
LITCHI002886.m1	GARE-motif	gibberellin responsiveness
LITCHI002886.m1	CGTCA-motif	MeJA responsiveness
LITCHI002886.m1	TGACG-motif	MeJA responsiveness
LITCHI002886.m1	TCA-element	salicylic acid responsiveness
LITCHI003297.m1	TGA-element	auxin responsiveness
LITCHI003297.m1	TGACG-motif	MeJA responsiveness
LITCHI003297.m1	CGTCA-motif	MeJA responsiveness
LITCHI003297.m1	TCA-element	salicylic acid responsiveness
LITCHI003376.m1	ERE	ethylene responsiveness
LITCHI003376.m1	TGACG-motif	MeJA responsiveness
LITCHI003376.m1	CGTCA-motif	MeJA responsiveness
LITCHI004481.m1	ABRE	abscisic acid responsiveness
LITCHI004481.m1	P-box	gibberellin responsiveness
LITCHI004481.m1	TGACG-motif	MeJA responsiveness
LITCHI004481.m1	CGTCA-motif	MeJA responsiveness
LITCHI004634.m1	ABRE	abscisic acid responsiveness
LITCHI004634.m1	ABRE	abscisic acid responsiveness
LITCHI004634.m1	ABRE	abscisic acid responsiveness
LITCHI004634.m1	ABRE	abscisic acid responsiveness
LITCHI004634.m1	ABRE	abscisic acid responsiveness
LITCHI004634.m1	ABRE	abscisic acid responsiveness
LITCHI004634.m1	ABRE	abscisic acid responsiveness
LITCHI004634.m1	ABRE	abscisic acid responsiveness
LITCHI004634.m1	TATC-box	gibberellin responsiveness
LITCHI004634.m1	CGTCA-motif	MeJA responsiveness
LITCHI004634.m1	TGACG-motif	MeJA responsiveness
LITCHI004634.m1	TCA-element	salicylic acid responsiveness
LITCHI004634.m1	TCA-element	salicylic acid responsiveness
LITCHI004634.m1	TCA-element	salicylic acid responsiveness
LITCHI004634.m1	TCA-element	salicylic acid responsiveness
LITCHI004634.m1	TCA-element	salicylic acid responsiveness
LITCHI004635.m4	ABRE	abscisic acid responsiveness
LITCHI004635.m4	ABRE	abscisic acid responsiveness
LITCHI004635.m4	ABRE	abscisic acid responsiveness
LITCHI004635.m4	ABRE	abscisic acid responsiveness
LITCHI004635.m4	ABRE	abscisic acid responsiveness
LITCHI004635.m4	ABRE	abscisic acid responsiveness
LITCHI004635.m4	ABRE	abscisic acid responsiveness
LITCHI004635.m4	ERE	ethylene responsiveness
LITCHI004635.m4	ERE	ethylene responsiveness
LITCHI004635.m4	ERE	ethylene responsiveness
LITCHI004635.m4	TATC-box	gibberellin responsiveness
LITCHI004635.m4	CGTCA-motif	MeJA responsiveness
LITCHI004635.m4	CGTCA-motif	MeJA responsiveness
LITCHI004635.m4	CGTCA-motif	MeJA responsiveness
LITCHI004635.m4	TGACG-motif	MeJA responsiveness
LITCHI004635.m4	TGACG-motif	MeJA responsiveness
LITCHI004635.m4	TGACG-motif	MeJA responsiveness
LITCHI004635.m4	TCA-element	salicylic acid responsiveness
LITCHI005193.m1	ABRE	abscisic acid responsiveness
LITCHI005193.m1	ABRE	abscisic acid responsiveness
LITCHI005193.m1	ABRE	abscisic acid responsiveness
LITCHI005193.m1	TGA-element	auxin responsiveness
LITCHI005193.m1	CGTCA-motif	MeJA responsiveness
LITCHI005193.m1	TGACG-motif	MeJA responsiveness
LITCHI005193.m1	TCA-element	salicylic acid responsiveness
LITCHI005193.m1	TCA-element	salicylic acid responsiveness
LITCHI005193.m1	TCA-element	salicylic acid responsiveness
LITCHI005193.m1	TCA-element	salicylic acid responsiveness
LITCHI005193.m1	TCA-element	salicylic acid responsiveness
LITCHI005193.m1	TCA-element	salicylic acid responsiveness
LITCHI005193.m1	TCA-element	salicylic acid responsiveness
LITCHI005351.m1	ABRE	abscisic acid responsiveness
LITCHI005351.m1	ABRE	abscisic acid responsiveness
LITCHI005351.m1	ABRE	abscisic acid responsiveness
LITCHI005351.m1	ABRE	abscisic acid responsiveness
LITCHI005351.m1	ABRE	abscisic acid responsiveness
LITCHI005351.m1	ABRE	abscisic acid responsiveness
LITCHI005351.m1	ABRE	abscisic acid responsiveness
LITCHI005351.m1	ABRE	abscisic acid responsiveness
LITCHI005351.m1	TGA-box	auxin responsiveness
LITCHI005351.m1	TGA-element	auxin responsiveness
LITCHI005351.m1	ERE	ethylene responsiveness
LITCHI005351.m1	ERE	ethylene responsiveness
LITCHI005351.m1	TGACG-motif	MeJA responsiveness
LITCHI005351.m1	TGACG-motif	MeJA responsiveness
LITCHI005351.m1	TGACG-motif	MeJA responsiveness
LITCHI005351.m1	CGTCA-motif	MeJA responsiveness
LITCHI005351.m1	CGTCA-motif	MeJA responsiveness
LITCHI005351.m1	CGTCA-motif	MeJA responsiveness
LITCHI005351.m1	TCA-element	salicylic acid responsiveness
LITCHI005351.m1	TCA-element	salicylic acid responsiveness
LITCHI005352.m1	ABRE	abscisic acid responsiveness
LITCHI005352.m1	ABRE	abscisic acid responsiveness
LITCHI005352.m1	ABRE	abscisic acid responsiveness
LITCHI005352.m1	TGA-element	auxin responsiveness
LITCHI005352.m1	GARE-motif	gibberellin responsiveness
LITCHI005352.m1	TGACG-motif	MeJA responsiveness
LITCHI005352.m1	CGTCA-motif	MeJA responsiveness
LITCHI006184.m1	ABRE	abscisic acid responsiveness
LITCHI006184.m1	ABRE	abscisic acid responsiveness
LITCHI006184.m1	ABRE	abscisic acid responsiveness
LITCHI006184.m1	TGA-element	auxin responsiveness
LITCHI006184.m1	ERE	ethylene responsiveness
LITCHI006184.m1	ERE	ethylene responsiveness
LITCHI006184.m1	ERE	ethylene responsiveness
LITCHI006184.m1	P-box	gibberellin responsiveness
LITCHI006184.m1	TGACG-motif	MeJA responsiveness
LITCHI006184.m1	CGTCA-motif	MeJA responsiveness
LITCHI006184.m1	TCA-element	salicylic acid responsiveness
LITCHI006530.m1	P-box	gibberellin responsiveness
LITCHI006530.m1	P-box	gibberellin responsiveness
LITCHI006530.m1	CGTCA-motif	MeJA responsiveness
LITCHI006530.m1	TGACG-motif	MeJA responsiveness
LITCHI006530.m1	TCA-element	salicylic acid responsiveness
LITCHI006530.m1	TCA-element	salicylic acid responsiveness
LITCHI006580.m1	ABRE	abscisic acid responsiveness
LITCHI006580.m1	ABRE	abscisic acid responsiveness
LITCHI006580.m1	ABRE	abscisic acid responsiveness
LITCHI006580.m1	ERE	ethylene responsiveness
LITCHI006580.m1	P-box	gibberellin responsiveness
LITCHI006580.m1	P-box	gibberellin responsiveness
LITCHI006580.m1	TGACG-motif	MeJA responsiveness
LITCHI006580.m1	CGTCA-motif	MeJA responsiveness
LITCHI006581.m1	ABRE	abscisic acid responsiveness
LITCHI006581.m1	P-box	gibberellin responsiveness
LITCHI006581.m1	CGTCA-motif	MeJA responsiveness
LITCHI006581.m1	CGTCA-motif	MeJA responsiveness
LITCHI006581.m1	CGTCA-motif	MeJA responsiveness
LITCHI006581.m1	CGTCA-motif	MeJA responsiveness
LITCHI006581.m1	TGACG-motif	MeJA responsiveness
LITCHI006581.m1	TGACG-motif	MeJA responsiveness
LITCHI006581.m1	TGACG-motif	MeJA responsiveness
LITCHI006581.m1	TGACG-motif	MeJA responsiveness
LITCHI006581.m1	TCA-element	salicylic acid responsiveness
LITCHI006581.m1	TCA-element	salicylic acid responsiveness
LITCHI006581.m1	TCA-element	salicylic acid responsiveness
LITCHI006581.m1	TCA-element	salicylic acid responsiveness
LITCHI006970.m1	ABRE	abscisic acid responsiveness
LITCHI006970.m1	TGA-element	auxin responsiveness
LITCHI006970.m1	TGA-element	auxin responsiveness
LITCHI006970.m1	ERE	ethylene responsiveness
LITCHI006970.m1	ERE	ethylene responsiveness
LITCHI006970.m1	ERE	ethylene responsiveness
LITCHI006970.m1	ERE	ethylene responsiveness
LITCHI006970.m1	ERE	ethylene responsiveness
LITCHI006970.m1	ERE	ethylene responsiveness
LITCHI006970.m1	TGACG-motif	MeJA responsiveness
LITCHI006970.m1	CGTCA-motif	MeJA responsiveness
LITCHI007177.m1	ABRE	abscisic acid responsiveness
LITCHI007177.m1	ABRE	abscisic acid responsiveness
LITCHI007177.m1	ABRE	abscisic acid responsiveness
LITCHI007177.m1	ABRE	abscisic acid responsiveness
LITCHI007177.m1	ABRE	abscisic acid responsiveness
LITCHI007177.m1	ABRE	abscisic acid responsiveness
LITCHI007177.m1	ABRE	abscisic acid responsiveness
LITCHI007177.m1	ABRE	abscisic acid responsiveness
LITCHI007177.m1	ABRE	abscisic acid responsiveness
LITCHI007177.m1	ABRE	abscisic acid responsiveness
LITCHI007177.m1	ERE	ethylene responsiveness
LITCHI007177.m1	ERE	ethylene responsiveness
LITCHI007177.m1	ERE	ethylene responsiveness
LITCHI007177.m1	TATC-box	gibberellin responsiveness
LITCHI007177.m1	TCA-element	salicylic acid responsiveness
LITCHI007198.m1	ABRE	abscisic acid responsiveness
LITCHI007198.m1	ABRE	abscisic acid responsiveness
LITCHI007198.m1	ABRE	abscisic acid responsiveness
LITCHI007198.m1	ABRE	abscisic acid responsiveness
LITCHI007198.m1	ABRE	abscisic acid responsiveness
LITCHI007198.m1	ABRE	abscisic acid responsiveness
LITCHI007198.m1	ABRE	abscisic acid responsiveness
LITCHI007198.m1	ABRE	abscisic acid responsiveness
LITCHI007198.m1	ERE	ethylene responsiveness
LITCHI007198.m1	ERE	ethylene responsiveness
LITCHI007198.m1	ERE	ethylene responsiveness
LITCHI007198.m1	TATC-box	gibberellin responsiveness
LITCHI007198.m1	TCA-element	salicylic acid responsiveness
LITCHI007230.m1	ERE	ethylene responsiveness
LITCHI007230.m1	TGA-element	auxin responsiveness
LITCHI007388.m1	ABRE	abscisic acid responsiveness
LITCHI007388.m1	ABRE	abscisic acid responsiveness
LITCHI007388.m1	ABRE	abscisic acid responsiveness
LITCHI007388.m1	ERE	ethylene responsiveness
LITCHI007388.m1	SARE	salicylic acid responsiveness
LITCHI007977.m1	TGACG-motif	MeJA responsiveness
LITCHI007977.m1	ERE	ethylene responsiveness
LITCHI007977.m1	CGTCA-motif	MeJA responsiveness
LITCHI007978.m1	ABRE	abscisic acid responsiveness
LITCHI007978.m1	ABRE	abscisic acid responsiveness
LITCHI007978.m1	ABRE	abscisic acid responsiveness
LITCHI007978.m1	ABRE	abscisic acid responsiveness
LITCHI007978.m1	TGA-element	auxin responsiveness
LITCHI007978.m1	ERE	ethylene responsiveness
LITCHI007978.m1	ERE	ethylene responsiveness
LITCHI007978.m1	ERE	ethylene responsiveness
LITCHI007978.m1	TGACG-motif	MeJA responsiveness
LITCHI007978.m1	TGACG-motif	MeJA responsiveness
LITCHI007978.m1	TGACG-motif	MeJA responsiveness
LITCHI007978.m1	CGTCA-motif	MeJA responsiveness
LITCHI007978.m1	CGTCA-motif	MeJA responsiveness
LITCHI007978.m1	CGTCA-motif	MeJA responsiveness
LITCHI008374.m1	GARE-motif	gibberellin responsiveness
LITCHI008374.m1	P-box	gibberellin responsiveness
LITCHI008374.m1	TGACG-motif	MeJA responsiveness
LITCHI008374.m1	TGACG-motif	MeJA responsiveness
LITCHI008374.m1	CGTCA-motif	MeJA responsiveness
LITCHI008374.m1	CGTCA-motif	MeJA responsiveness
LITCHI008464.m1	ABRE	abscisic acid responsiveness
LITCHI008464.m1	ABRE	abscisic acid responsiveness
LITCHI008464.m1	ABRE	abscisic acid responsiveness
LITCHI008464.m1	ERE	ethylene responsiveness
LITCHI008464.m1	ERE	ethylene responsiveness
LITCHI008464.m1	TCA-element	salicylic acid responsiveness
LITCHI008464.m1	TCA-element	salicylic acid responsiveness
LITCHI008522.m1	ERE	ethylene responsiveness
LITCHI008522.m1	ERE	ethylene responsiveness
LITCHI008522.m1	TATC-box	gibberellin responsiveness
LITCHI008522.m1	TCA-element	salicylic acid responsiveness
LITCHI008609.m1	ABRE	abscisic acid responsiveness
LITCHI008609.m1	ABRE	abscisic acid responsiveness
LITCHI008609.m1	ERE	ethylene responsiveness
LITCHI008609.m1	ERE	ethylene responsiveness
LITCHI008609.m1	TATC-box	gibberellin responsiveness
LITCHI008609.m1	TGACG-motif	MeJA responsiveness
LITCHI008609.m1	CGTCA-motif	MeJA responsiveness
LITCHI008820.m1	ABRE	abscisic acid responsiveness
LITCHI008820.m1	ABRE	abscisic acid responsiveness
LITCHI008820.m1	ABRE	abscisic acid responsiveness
LITCHI008820.m1	TATC-box	gibberellin responsiveness
LITCHI008820.m1	TATC-box	gibberellin responsiveness
LITCHI008820.m1	TCA-element	salicylic acid responsiveness
LITCHI008820.m1	TCA-element	salicylic acid responsiveness
LITCHI008820.m1	TCA-element	salicylic acid responsiveness
LITCHI009242.m2	ABRE	abscisic acid responsiveness
LITCHI009242.m2	ABRE	abscisic acid responsiveness
LITCHI009242.m2	ABRE	abscisic acid responsiveness
LITCHI009242.m2	ABRE	abscisic acid responsiveness
LITCHI009242.m2	ABRE	abscisic acid responsiveness
LITCHI009242.m2	ABRE	abscisic acid responsiveness
LITCHI009242.m2	ABRE	abscisic acid responsiveness
LITCHI009242.m2	ABRE	abscisic acid responsiveness
LITCHI009242.m2	ABRE	abscisic acid responsiveness
LITCHI009242.m2	TCA-element	salicylic acid responsiveness
LITCHI009244.m1	ABRE	abscisic acid responsiveness
LITCHI009244.m1	ABRE	abscisic acid responsiveness
LITCHI009244.m1	ABRE	abscisic acid responsiveness
LITCHI009244.m1	ABRE	abscisic acid responsiveness
LITCHI009244.m1	ABRE	abscisic acid responsiveness
LITCHI009244.m1	ABRE	abscisic acid responsiveness
LITCHI009244.m1	ABRE	abscisic acid responsiveness
LITCHI009244.m1	TATC-box	gibberellin responsiveness
LITCHI009244.m1	GARE-motif	gibberellin responsiveness
LITCHI009244.m1	TGACG-motif	MeJA responsiveness
LITCHI009244.m1	TGACG-motif	MeJA responsiveness
LITCHI009244.m1	CGTCA-motif	MeJA responsiveness
LITCHI009244.m1	CGTCA-motif	MeJA responsiveness
LITCHI009244.m1	TCA-element	salicylic acid responsiveness
LITCHI009244.m1	TCA-element	salicylic acid responsiveness
LITCHI009244.m1	TCA-element	salicylic acid responsiveness
LITCHI010203.m1	CGTCA-motif	MeJA responsiveness
LITCHI010203.m1	CGTCA-motif	MeJA responsiveness
LITCHI010203.m1	CGTCA-motif	MeJA responsiveness
LITCHI010203.m1	CGTCA-motif	MeJA responsiveness
LITCHI010203.m1	TGACG-motif	MeJA responsiveness
LITCHI010203.m1	TGACG-motif	MeJA responsiveness
LITCHI010203.m1	TGACG-motif	MeJA responsiveness
LITCHI010203.m1	TGACG-motif	MeJA responsiveness
LITCHI010419.m1	ABRE	abscisic acid responsiveness
LITCHI010419.m1	ABRE	abscisic acid responsiveness
LITCHI010419.m1	ABRE	abscisic acid responsiveness
LITCHI010419.m1	ABRE	abscisic acid responsiveness
LITCHI010419.m1	TGA-element	auxin responsiveness
LITCHI010419.m1	TGA-element	auxin responsiveness
LITCHI010419.m1	TGA-element	auxin responsiveness
LITCHI010419.m1	GARE-motif	gibberellin responsiveness
LITCHI010419.m1	GARE-motif	gibberellin responsiveness
LITCHI010419.m1	GARE-motif	gibberellin responsiveness
LITCHI010419.m1	CGTCA-motif	MeJA responsiveness
LITCHI010419.m1	CGTCA-motif	MeJA responsiveness
LITCHI010419.m1	CGTCA-motif	MeJA responsiveness
LITCHI010419.m1	CGTCA-motif	MeJA responsiveness
LITCHI010419.m1	TGACG-motif	MeJA responsiveness
LITCHI010419.m1	TGACG-motif	MeJA responsiveness
LITCHI010419.m1	TGACG-motif	MeJA responsiveness
LITCHI010419.m1	TGACG-motif	MeJA responsiveness
LITCHI010419.m1	TCA-element	salicylic acid responsiveness
LITCHI010419.m1	TCA-element	salicylic acid responsiveness
LITCHI010424.m1	ABRE	abscisic acid responsiveness
LITCHI010424.m1	TGA-element	auxin responsiveness
LITCHI010424.m1	CGTCA-motif	MeJA responsiveness
LITCHI010424.m1	CGTCA-motif	MeJA responsiveness
LITCHI010424.m1	TGACG-motif	MeJA responsiveness
LITCHI010424.m1	TGACG-motif	MeJA responsiveness
LITCHI010424.m1	TCA-element	salicylic acid responsiveness
LITCHI010424.m1	TCA-element	salicylic acid responsiveness
LITCHI010652.m3	ABRE	abscisic acid responsiveness
LITCHI010652.m3	ABRE	abscisic acid responsiveness
LITCHI010652.m3	ERE	ethylene responsiveness
LITCHI010652.m3	P-box	gibberellin responsiveness
LITCHI010652.m3	GARE-motif	gibberellin responsiveness
LITCHI010652.m3	TGACG-motif	MeJA responsiveness
LITCHI010652.m3	CGTCA-motif	MeJA responsiveness
LITCHI010652.m3	TCA-element	salicylic acid responsiveness
LITCHI010652.m3	TCA-element	salicylic acid responsiveness
LITCHI010713.m1	ABRE	abscisic acid responsiveness
LITCHI010713.m1	ABRE	abscisic acid responsiveness
LITCHI010713.m1	ABRE	abscisic acid responsiveness
LITCHI010713.m1	ABRE	abscisic acid responsiveness
LITCHI010713.m1	ABRE	abscisic acid responsiveness
LITCHI010713.m1	ABRE	abscisic acid responsiveness
LITCHI010713.m1	TGA-element	auxin responsiveness
LITCHI010713.m1	TGA-element	auxin responsiveness
LITCHI010713.m1	ERE	ethylene responsiveness
LITCHI010713.m1	TGACG-motif	MeJA responsiveness
LITCHI010713.m1	TGACG-motif	MeJA responsiveness
LITCHI010713.m1	CGTCA-motif	MeJA responsiveness
LITCHI010713.m1	CGTCA-motif	MeJA responsiveness
LITCHI010713.m1	TCA-element	salicylic acid responsiveness
LITCHI011302.m1	ABRE	abscisic acid responsiveness
LITCHI011302.m1	ABRE	abscisic acid responsiveness
LITCHI011302.m1	ERE	ethylene responsiveness
LITCHI011302.m1	ERE	ethylene responsiveness
LITCHI011302.m1	ERE	ethylene responsiveness
LITCHI011302.m1	ERE	ethylene responsiveness
LITCHI011302.m1	ERE	ethylene responsiveness
LITCHI011302.m1	TATC-box	gibberellin responsiveness
LITCHI011302.m1	TGACG-motif	MeJA responsiveness
LITCHI011302.m1	CGTCA-motif	MeJA responsiveness
LITCHI011705.m1	ABRE	abscisic acid responsiveness
LITCHI011705.m1	ABRE	abscisic acid responsiveness
LITCHI011705.m1	TATC-box	gibberellin responsiveness
LITCHI011705.m1	GARE-motif	gibberellin responsiveness
LITCHI011705.m1	TCA-element	salicylic acid responsiveness
LITCHI011716.m1	ABRE	abscisic acid responsiveness
LITCHI011716.m1	ABRE	abscisic acid responsiveness
LITCHI011716.m1	ABRE	abscisic acid responsiveness
LITCHI011716.m1	TATC-box	gibberellin responsiveness
LITCHI011716.m1	GARE-motif	gibberellin responsiveness
LITCHI011716.m1	CGTCA-motif	MeJA responsiveness
LITCHI011716.m1	TGACG-motif	MeJA responsiveness
LITCHI011716.m1	SARE	salicylic acid responsiveness
LITCHI012726.m1	ABRE	abscisic acid responsiveness
LITCHI012726.m1	ERE	ethylene responsiveness
LITCHI012726.m1	ERE	ethylene responsiveness
LITCHI012726.m1	ERE	ethylene responsiveness
LITCHI012726.m1	ERE	ethylene responsiveness
LITCHI012726.m1	TGACG-motif	MeJA responsiveness
LITCHI012726.m1	TGACG-motif	MeJA responsiveness
LITCHI012726.m1	CGTCA-motif	MeJA responsiveness
LITCHI012726.m1	CGTCA-motif	MeJA responsiveness
LITCHI012726.m1	TCA-element	salicylic acid responsiveness
LITCHI012726.m1	TCA-element	salicylic acid responsiveness
LITCHI012728.m1	ABRE	abscisic acid responsiveness
LITCHI012728.m1	ERE	ethylene responsiveness
LITCHI012728.m1	ERE	ethylene responsiveness
LITCHI012728.m1	TCA-element	salicylic acid responsiveness
LITCHI012744.m1	ERE	ethylene responsiveness
LITCHI012744.m1	ERE	ethylene responsiveness
LITCHI012744.m1	ABRE	abscisic acid responsiveness
LITCHI012744.m1	ABRE	abscisic acid responsiveness
LITCHI012744.m1	ABRE	abscisic acid responsiveness
LITCHI012744.m1	ABRE	abscisic acid responsiveness
LITCHI012744.m1	ABRE	abscisic acid responsiveness
LITCHI012744.m1	ABRE	abscisic acid responsiveness
LITCHI012744.m1	ABRE	abscisic acid responsiveness
LITCHI012744.m1	P-box	gibberellin responsiveness
LITCHI012744.m1	TGACG-motif	MeJA responsiveness
LITCHI012744.m1	CGTCA-motif	MeJA responsiveness
LITCHI012744.m1	TCA-element	salicylic acid responsiveness
LITCHI012744.m1	TCA-element	salicylic acid responsiveness
LITCHI017071.m1	ERE	ethylene responsiveness
LITCHI017071.m1	ERE	ethylene responsiveness
LITCHI017071.m1	ERE	ethylene responsiveness
LITCHI017072.m1	TGA-element	auxin responsiveness
LITCHI017072.m1	ERE	ethylene responsiveness
LITCHI017072.m1	ERE	ethylene responsiveness
LITCHI017072.m1	TGACG-motif	MeJA responsiveness
LITCHI017072.m1	TGACG-motif	MeJA responsiveness
LITCHI017072.m1	TGACG-motif	MeJA responsiveness
LITCHI017072.m1	CGTCA-motif	MeJA responsiveness
LITCHI017072.m1	CGTCA-motif	MeJA responsiveness
LITCHI017072.m1	CGTCA-motif	MeJA responsiveness
LITCHI017390.m1	ABRE	abscisic acid responsiveness
LITCHI017390.m1	ABRE	abscisic acid responsiveness
LITCHI017390.m1	ABRE	abscisic acid responsiveness
LITCHI017390.m1	P-box	gibberellin responsiveness
LITCHI017390.m1	P-box	gibberellin responsiveness
LITCHI017390.m1	TCA-element	salicylic acid responsiveness
LITCHI017390.m1	TCA-element	salicylic acid responsiveness
LITCHI017400.m1	TGA-element	auxin responsiveness
LITCHI017400.m1	TGA-element	auxin responsiveness
LITCHI017400.m1	ERE	ethylene responsiveness
LITCHI017400.m1	TGACG-motif	MeJA responsiveness
LITCHI017400.m1	CGTCA-motif	MeJA responsiveness
LITCHI017400.m1	TCA-element	salicylic acid responsiveness
LITCHI017401.m1	ERE	ethylene responsiveness
LITCHI017401.m1	ABRE	abscisic acid responsiveness
LITCHI017401.m1	CGTCA-motif	MeJA responsiveness
LITCHI017401.m1	TGACG-motif	MeJA responsiveness
LITCHI018826.m1	ERE	ethylene responsiveness
LITCHI018826.m1	TGA-element	auxin responsiveness
LITCHI018826.m1	ABRE	abscisic acid responsiveness
LITCHI018990.m1	ERE	ethylene responsiveness
LITCHI018990.m1	ERE	ethylene responsiveness
LITCHI018990.m1	ERE	ethylene responsiveness
LITCHI018990.m1	ERE	ethylene responsiveness
LITCHI018990.m1	CGTCA-motif	MeJA responsiveness
LITCHI018990.m1	TGACG-motif	MeJA responsiveness
LITCHI019277.m1	TGA-element	auxin responsiveness
LITCHI019277.m1	ERE	ethylene responsiveness
LITCHI019277.m1	ERE	ethylene responsiveness
LITCHI019333.m4	ABRE	abscisic acid responsiveness
LITCHI019333.m4	ABRE	abscisic acid responsiveness
LITCHI019333.m4	ABRE	abscisic acid responsiveness
LITCHI019333.m4	ABRE	abscisic acid responsiveness
LITCHI019333.m4	ABRE	abscisic acid responsiveness
LITCHI019333.m4	ABRE	abscisic acid responsiveness
LITCHI019333.m4	ABRE	abscisic acid responsiveness
LITCHI019333.m4	ABRE	abscisic acid responsiveness
LITCHI019333.m4	ABRE	abscisic acid responsiveness
LITCHI019333.m4	TGA-element	auxin responsiveness
LITCHI019333.m4	ERE	ethylene responsiveness
LITCHI019333.m4	ERE	ethylene responsiveness
LITCHI019333.m4	ERE	ethylene responsiveness
LITCHI019333.m4	TGACG-motif	MeJA responsiveness
LITCHI019333.m4	TGACG-motif	MeJA responsiveness
LITCHI019333.m4	CGTCA-motif	MeJA responsiveness
LITCHI019333.m4	CGTCA-motif	MeJA responsiveness
LITCHI019334.m1	ABRE	abscisic acid responsiveness
LITCHI019334.m1	ABRE	abscisic acid responsiveness
LITCHI019334.m1	ABRE	abscisic acid responsiveness
LITCHI019334.m1	P-box	gibberellin responsiveness
LITCHI019334.m1	P-box	gibberellin responsiveness
LITCHI019334.m1	TGACG-motif	MeJA responsiveness
LITCHI019334.m1	CGTCA-motif	MeJA responsiveness
LITCHI020322.m1	P-box	gibberellin responsiveness
LITCHI020322.m1	CGTCA-motif	MeJA responsiveness
LITCHI020322.m1	CGTCA-motif	MeJA responsiveness
LITCHI020322.m1	CGTCA-motif	MeJA responsiveness
LITCHI020322.m1	TGACG-motif	MeJA responsiveness
LITCHI020322.m1	TGACG-motif	MeJA responsiveness
LITCHI020322.m1	TGACG-motif	MeJA responsiveness
LITCHI021200.m1	ABRE	abscisic acid responsiveness
LITCHI021200.m1	TGA-element	auxin responsiveness
LITCHI021200.m1	TGA-element	auxin responsiveness
LITCHI021200.m1	ERE	ethylene responsiveness
LITCHI021200.m1	TGACG-motif	MeJA responsiveness
LITCHI021200.m1	CGTCA-motif	MeJA responsiveness
LITCHI021200.m1	TCA-element	salicylic acid responsiveness
LITCHI021201.m1	ABRE	abscisic acid responsiveness
LITCHI021201.m1	ABRE	abscisic acid responsiveness
LITCHI021201.m1	ABRE	abscisic acid responsiveness
LITCHI021201.m1	ERE	ethylene responsiveness
LITCHI021201.m1	ERE	ethylene responsiveness
LITCHI021201.m1	TGACG-motif	MeJA responsiveness
LITCHI021201.m1	CGTCA-motif	MeJA responsiveness
LITCHI021201.m1	TCA-element	salicylic acid responsiveness
LITCHI022742.m2	ABRE	abscisic acid responsiveness
LITCHI022742.m2	TGA-element	auxin responsiveness
LITCHI022742.m2	ERE	ethylene responsiveness
LITCHI022742.m2	ERE	ethylene responsiveness
LITCHI022742.m2	ERE	ethylene responsiveness
LITCHI022742.m2	CGTCA-motif	MeJA responsiveness
LITCHI022742.m2	TGACG-motif	MeJA responsiveness
LITCHI022805.m1	ERE	ethylene responsiveness
LITCHI022805.m1	ERE	ethylene responsiveness
LITCHI022805.m1	TGACG-motif	MeJA responsiveness
LITCHI022805.m1	CGTCA-motif	MeJA responsiveness
LITCHI022805.m1	TCA-element	salicylic acid responsiveness
LITCHI022805.m1	TCA-element	salicylic acid responsiveness
LITCHI022932.m2	ABRE	abscisic acid responsiveness
LITCHI022932.m2	ABRE	abscisic acid responsiveness
LITCHI022932.m2	ABRE	abscisic acid responsiveness
LITCHI022932.m2	ERE	ethylene responsiveness
LITCHI022932.m2	TGACG-motif	MeJA responsiveness
LITCHI022932.m2	CGTCA-motif	MeJA responsiveness
LITCHI022932.m2	TCA-element	salicylic acid responsiveness
LITCHI023327.m1	ERE	ethylene responsiveness
LITCHI023327.m1	TGA-element	auxin responsiveness
LITCHI023327.m1	TCA-element	salicylic acid responsiveness
LITCHI023328.m1	ABRE	abscisic acid responsiveness
LITCHI023328.m1	ABRE	abscisic acid responsiveness
LITCHI023328.m1	ABRE	abscisic acid responsiveness
LITCHI023328.m1	ABRE	abscisic acid responsiveness
LITCHI023328.m1	TGA-element	auxin responsiveness
LITCHI023328.m1	ERE	ethylene responsiveness
LITCHI023328.m1	ERE	ethylene responsiveness
LITCHI023328.m1	P-box	gibberellin responsiveness
LITCHI023328.m1	TGACG-motif	MeJA responsiveness
LITCHI023328.m1	TGACG-motif	MeJA responsiveness
LITCHI023328.m1	CGTCA-motif	MeJA responsiveness
LITCHI023328.m1	CGTCA-motif	MeJA responsiveness
LITCHI023455.m1	ABRE	abscisic acid responsiveness
LITCHI023455.m1	TGA-element	auxin responsiveness
LITCHI023455.m1	ERE	ethylene responsiveness
LITCHI023455.m1	ERE	ethylene responsiveness
LITCHI023455.m1	ERE	ethylene responsiveness
LITCHI023455.m1	ERE	ethylene responsiveness
LITCHI023455.m1	ERE	ethylene responsiveness
LITCHI023455.m1	TGACG-motif	MeJA responsiveness
LITCHI023455.m1	CGTCA-motif	MeJA responsiveness
LITCHI023455.m1	TCA-element	salicylic acid responsiveness
LITCHI023455.m1	TCA-element	salicylic acid responsiveness
LITCHI023455.m1	TCA-element	salicylic acid responsiveness
LITCHI023455.m1	TCA-element	salicylic acid responsiveness
LITCHI023927.m1	ERE	ethylene responsiveness
LITCHI023927.m1	ERE	ethylene responsiveness
LITCHI024521.m1	ABRE	abscisic acid responsiveness
LITCHI024521.m1	ABRE	abscisic acid responsiveness
LITCHI024521.m1	TGACG-motif	MeJA responsiveness
LITCHI024521.m1	CGTCA-motif	MeJA responsiveness
LITCHI024521.m1	TCA-element	salicylic acid responsiveness
LITCHI024521.m1	TCA-element	salicylic acid responsiveness
LITCHI024521.m1	TCA-element	salicylic acid responsiveness
LITCHI024521.m1	TCA-element	salicylic acid responsiveness
LITCHI025595.m1	ABRE	abscisic acid responsiveness
LITCHI025595.m1	P-box	gibberellin responsiveness
LITCHI025595.m1	TGACG-motif	MeJA responsiveness
LITCHI025595.m1	CGTCA-motif	MeJA responsiveness
LITCHI025595.m1	TCA-element	salicylic acid responsiveness
LITCHI025595.m1	TCA-element	salicylic acid responsiveness
LITCHI025595.m1	TCA-element	salicylic acid responsiveness
LITCHI025595.m1	TCA-element	salicylic acid responsiveness
LITCHI025598.m1	ABRE	abscisic acid responsiveness
LITCHI025598.m1	ABRE	abscisic acid responsiveness
LITCHI025598.m1	ABRE	abscisic acid responsiveness
LITCHI025598.m1	ABRE	abscisic acid responsiveness
LITCHI025598.m1	ERE	ethylene responsiveness
LITCHI025598.m1	P-box	gibberellin responsiveness
LITCHI025598.m1	CGTCA-motif	MeJA responsiveness
LITCHI025598.m1	CGTCA-motif	MeJA responsiveness
LITCHI025598.m1	TGACG-motif	MeJA responsiveness
LITCHI025598.m1	TGACG-motif	MeJA responsiveness
LITCHI025598.m1	TCA-element	salicylic acid responsiveness
LITCHI025598.m1	TCA-element	salicylic acid responsiveness
LITCHI025598.m1	TCA-element	salicylic acid responsiveness
LITCHI026995.m1	ABRE	abscisic acid responsiveness
LITCHI026995.m1	ABRE	abscisic acid responsiveness
LITCHI026995.m1	ABRE	abscisic acid responsiveness
LITCHI026995.m1	TGA-box	auxin responsiveness
LITCHI026995.m1	ERE	ethylene responsiveness
LITCHI026995.m1	ERE	ethylene responsiveness
LITCHI026995.m1	CGTCA-motif	MeJA responsiveness
LITCHI026995.m1	TGACG-motif	MeJA responsiveness
LITCHI026995.m1	TCA-element	salicylic acid responsiveness
LITCHI026995.m1	TCA-element	salicylic acid responsiveness
LITCHI027164.m1	ABRE	abscisic acid responsiveness
LITCHI027164.m1	ERE	ethylene responsiveness
LITCHI027164.m1	ERE	ethylene responsiveness
LITCHI027164.m1	P-box	gibberellin responsiveness
LITCHI027164.m1	TGACG-motif	MeJA responsiveness
LITCHI027164.m1	TGACG-motif	MeJA responsiveness
LITCHI027164.m1	CGTCA-motif	MeJA responsiveness
LITCHI027164.m1	CGTCA-motif	MeJA responsiveness
LITCHI027164.m1	TCA-element	salicylic acid responsiveness
LITCHI028032.m1	ABRE	abscisic acid responsiveness
LITCHI028032.m1	ABRE	abscisic acid responsiveness
LITCHI028032.m1	ABRE	abscisic acid responsiveness
LITCHI028032.m1	ABRE	abscisic acid responsiveness
LITCHI028032.m1	ABRE	abscisic acid responsiveness
LITCHI028032.m1	ABRE	abscisic acid responsiveness
LITCHI028032.m1	ABRE	abscisic acid responsiveness
LITCHI028032.m1	ABRE	abscisic acid responsiveness
LITCHI028032.m1	ABRE	abscisic acid responsiveness
LITCHI028032.m1	ABRE	abscisic acid responsiveness
LITCHI028032.m1	ABRE	abscisic acid responsiveness
LITCHI028032.m1	ERE	ethylene responsiveness
LITCHI028032.m1	ERE	ethylene responsiveness
LITCHI028032.m1	ERE	ethylene responsiveness
LITCHI028032.m1	TATC-box	gibberellin responsiveness
LITCHI028032.m1	TATC-box	gibberellin responsiveness
LITCHI028032.m1	TCA-element	salicylic acid responsiveness
LITCHI028061.m1	TCA-element	salicylic acid responsiveness
LITCHI028061.m1	TCA-element	salicylic acid responsiveness
LITCHI028062.m1	TATC-box	gibberellin responsiveness
LITCHI028062.m1	GARE-motif	gibberellin responsiveness
LITCHI028062.m1	TGACG-motif	MeJA responsiveness
LITCHI028062.m1	CGTCA-motif	MeJA responsiveness
LITCHI028062.m1	TCA-element	salicylic acid responsiveness
LITCHI028062.m1	TCA-element	salicylic acid responsiveness
LITCHI028062.m1	TCA-element	salicylic acid responsiveness
LITCHI028062.m1	TCA-element	salicylic acid responsiveness
LITCHI028396.m1	ERE	ethylene responsiveness
LITCHI028396.m1	ERE	ethylene responsiveness
LITCHI028396.m1	CGTCA-motif	MeJA responsiveness
LITCHI028396.m1	TGACG-motif	MeJA responsiveness
LITCHI028399.m1	ERE	ethylene responsiveness
LITCHI028399.m1	ERE	ethylene responsiveness
LITCHI028399.m1	ERE	ethylene responsiveness
LITCHI028399.m1	CGTCA-motif	MeJA responsiveness
LITCHI028399.m1	CGTCA-motif	MeJA responsiveness
LITCHI028399.m1	TGACG-motif	MeJA responsiveness
LITCHI028399.m1	TGACG-motif	MeJA responsiveness
LITCHI028403.m1	ERE	ethylene responsiveness
LITCHI028403.m1	ERE	ethylene responsiveness
LITCHI028403.m1	ERE	ethylene responsiveness
LITCHI028403.m1	CGTCA-motif	MeJA responsiveness
LITCHI028403.m1	TGACG-motif	MeJA responsiveness
LITCHI028403.m1	TCA-element	salicylic acid responsiveness
LITCHI028470.m1	ABRE	abscisic acid responsiveness
LITCHI028470.m1	TGA-box	auxin responsiveness
LITCHI028470.m1	P-box	gibberellin responsiveness
LITCHI028470.m1	GARE-motif	gibberellin responsiveness
LITCHI028470.m1	GARE-motif	gibberellin responsiveness
LITCHI028470.m1	TGACG-motif	MeJA responsiveness
LITCHI028470.m1	CGTCA-motif	MeJA responsiveness
LITCHI028843.m1	ABRE	abscisic acid responsiveness
LITCHI028843.m1	ABRE	abscisic acid responsiveness
LITCHI028843.m1	ABRE	abscisic acid responsiveness
LITCHI028843.m1	ABRE	abscisic acid responsiveness
LITCHI028843.m1	ABRE	abscisic acid responsiveness
LITCHI028843.m1	CGTCA-motif	MeJA responsiveness
LITCHI028843.m1	CGTCA-motif	MeJA responsiveness
LITCHI028843.m1	CGTCA-motif	MeJA responsiveness
LITCHI028843.m1	TGACG-motif	MeJA responsiveness
LITCHI028843.m1	TGACG-motif	MeJA responsiveness
LITCHI028843.m1	TGACG-motif	MeJA responsiveness
LITCHI028843.m1	TCA-element	salicylic acid responsiveness
LITCHI028844.m1	ABRE	abscisic acid responsiveness
LITCHI028844.m1	ERE	ethylene responsiveness
LITCHI028844.m1	ERE	ethylene responsiveness
LITCHI028844.m1	ERE	ethylene responsiveness
LITCHI028844.m1	ERE	ethylene responsiveness
LITCHI028845.m1	ERE	ethylene responsiveness
LITCHI028845.m1	ERE	ethylene responsiveness
LITCHI028845.m1	ERE	ethylene responsiveness
LITCHI028845.m1	ERE	ethylene responsiveness
LITCHI028845.m1	TATC-box	gibberellin responsiveness
LITCHI028845.m1	TGACG-motif	MeJA responsiveness
LITCHI028845.m1	CGTCA-motif	MeJA responsiveness
LITCHI028858.m1	ABRE	abscisic acid responsiveness
LITCHI028858.m1	ERE	ethylene responsiveness
LITCHI028858.m1	P-box	gibberellin responsiveness
LITCHI028858.m1	TGACG-motif	MeJA responsiveness
LITCHI028858.m1	CGTCA-motif	MeJA responsiveness
LITCHI028858.m1	TCA-element	salicylic acid responsiveness
LITCHI028871.m1	TGA-element	auxin responsiveness
LITCHI028871.m1	ERE	ethylene responsiveness
LITCHI028871.m1	TATC-box	gibberellin responsiveness
LITCHI028871.m1	TGACG-motif	MeJA responsiveness
LITCHI028871.m1	CGTCA-motif	MeJA responsiveness
LITCHI028933.m1	ABRE	abscisic acid responsiveness
LITCHI028933.m1	ABRE	abscisic acid responsiveness
LITCHI028933.m1	ABRE	abscisic acid responsiveness
LITCHI028933.m1	ABRE	abscisic acid responsiveness
LITCHI028933.m1	ABRE	abscisic acid responsiveness
LITCHI028933.m1	ABRE	abscisic acid responsiveness
LITCHI028933.m1	TGA-element	auxin responsiveness
LITCHI029614.m1	ERE	ethylene responsiveness
LITCHI029614.m1	ERE	ethylene responsiveness
LITCHI029614.m1	CGTCA-motif	MeJA responsiveness
LITCHI029614.m1	TGACG-motif	MeJA responsiveness
LITCHI029895.m1	ABRE	abscisic acid responsiveness
LITCHI029895.m1	ABRE	abscisic acid responsiveness
LITCHI029895.m1	ABRE	abscisic acid responsiveness
LITCHI029895.m1	ABRE	abscisic acid responsiveness
LITCHI029895.m1	ABRE	abscisic acid responsiveness
LITCHI029895.m1	ABRE	abscisic acid responsiveness
LITCHI029895.m1	AuxRR-core	auxin responsiveness
LITCHI029895.m1	ERE	ethylene responsiveness
LITCHI029895.m1	ERE	ethylene responsiveness
LITCHI029895.m1	GARE-motif	gibberellin responsiveness
LITCHI029895.m1	CGTCA-motif	MeJA responsiveness
LITCHI029895.m1	TGACG-motif	MeJA responsiveness
LITCHI029895.m1	TCA-element	salicylic acid responsiveness
LITCHI029895.m1	TCA-element	salicylic acid responsiveness
LITCHI029901.m1	ERE	ethylene responsiveness
LITCHI030179.m1	ERE	ethylene responsiveness
LITCHI030179.m1	ERE	ethylene responsiveness
LITCHI030179.m1	ERE	ethylene responsiveness
LITCHI030179.m1	ERE	ethylene responsiveness
LITCHI030179.m1	ERE	ethylene responsiveness
LITCHI030179.m1	ERE	ethylene responsiveness
LITCHI030179.m1	TCA-element	salicylic acid responsiveness
LITCHI030179.m1	TCA-element	salicylic acid responsiveness
LITCHI031795.m1	TCA-element	salicylic acid responsiveness
LITCHI031795.m1	ERE	ethylene responsiveness
LITCHI031795.m1	ERE	ethylene responsiveness
LITCHI031795.m1	ERE	ethylene responsiveness
